# Supplementary material for: Rapid Growth between 0 and 2 Years Old in Healthy Infants Born at Term and Its Relationship with Later Obesity: A Systematic Review and Meta-Analysis of Evidence
Source: Nutrients. 2024 Sep 2;16(17):2939. doi: 10.3390/nu16172939 (PMC11397548; doi:10.3390/nu16172939)
Supplement: Supplementary file 1 [file nutrients-16-02939-s001.zip]

Archive with 1 entries (1 files):
- nutrients-3125901-supplementary.pdf
